# Supplementary material for: Genome-wide identification and functional characterization of the Camelina sativa WRKY gene family in response to abiotic stress
Source: BMC Genomics. 2020 Nov 11;21:786. doi: 10.1186/s12864-020-07189-3 (PMC7659147; doi:10.1186/s12864-020-07189-3)
Supplement: Supplementary file 1 — Additional file 1 : Table S1. The number of WRKY genes in the reported species. [file 12864_2020_7189_MOESM1_ESM.xlsx]

## Sheet: Sheet1
Additional file 1: Table S1. The number of WRKY genes in the reported species.
Species	Number	Refs
Chlamydomonas reintmrdtii	1	[57]
Caragana intermedia	53	[48]
Pineapple	54	[27]
Salvia miltiorrhiza	61	[13]
pepper	62	[44]
sesame	65	[45]
Chickpea	70	[50]
Arabidopsis thaliana	72	NCBI datebase
Arachis ipaënsis (Peanut)	75	[34]
Arachis duranensis(Peanut)	77	[34]
Oryza sativa (rice)	81	[43]
Tomato	83	[30]
Cassava	85	[49]
Common bean	88	[47]
Actinidia spp. (Kiwifruit)	97	[24]
Oryza nivara (wild rice)	97	[29]
Gossypium	113	[58]
Maize	119	[24]
Apple	127	[24]
Chinese Cabbage	145	[18]
Arachis hypogaea L. (Peanut)	158	[59]
Triticum aestivum L. (wheat)	171	[60]
Glycine max (soybean)	176	[32]
Camelina sativa	224	This study
Brassica napus	287	[46]
