# Supplementary material for: Genome-wide identification and functional characterization of the Camelina sativa WRKY gene family in response to abiotic stress
Source: BMC Genomics. 2020 Nov 11;21:786. doi: 10.1186/s12864-020-07189-3 (PMC7659147; doi:10.1186/s12864-020-07189-3)
Supplement: Supplementary file 3 — Additional file 3 : Table S3. Alternative splicing of WRKY genes. [file 12864_2020_7189_MOESM3_ESM.xlsx]

## Sheet: Sheet1
Additional file 3: Table S3. Alternative splicing of WRKY genes.
gene ID	Protein	New Name
Csa13g009120	XP_010452660.1	CsWRKY40
	XP_010452661.1	CsWRKY54
Csa14g016930	XP_010458864.1	CsWRKY1
	XP_010458865.1	CsWRKY2
	XP_010458866.1	CsWRKY3
Csa11g011840	XP_010438024.1	CsWRKY87
	XP_010438023.1	CsWRKY89
Csa10g016180	XP_010433465.1	CsWRKY41
	XP_019086402.1	CsWRKY35
	XP_010433466.1	CsWRKY38
Csa10g010980	XP_010432849.1	CsWRKY85
	XP_010432848.1	CsWRKY86
Csa06g039950	XP_010516986.1	CsWRKY22
	XP_010516987.1	CsWRKY21
Csa05g016590	XP_010509359.1	CsWRKY31
	XP_010509360.1	CsWRKY32
	XP_019101272.1	CsWRKY33
Csa04g050830	XP_010505304.1	CsWRKY24
	XP_010505305.1	CsWRKY23
Csa04g046240	XP_010504831.1	CsWRKY172
	XP_010504830.1	CsWRKY173
Csa07g058980	XP_019083557.1	CsWRKY222
	XP_010417656.1	CsWRKY221
Csa09g094090	XP_010429892.1	CsWRKY211
	XP_010429891.1	CsWRKY212
Csa12g014300	XP_010447511.1	CsWRKY83
	XP_010447510.1	CsWRKY84
Csa14g036840	XP_010460704.1	CsWRKY57
	XP_010460705.1	CsWRKY56
Csa06g004330	XP_019102162.1	CsWRKY7
	XP_010514101.1	CsWRKY11
Csa06g035480	XP_010516530.1	CsWRKY167
	XP_010516529.1	CsWRKY168
