# Supplementary material for: Genome-wide identification and functional characterization of the Camelina sativa WRKY gene family in response to abiotic stress
Source: BMC Genomics. 2020 Nov 11;21:786. doi: 10.1186/s12864-020-07189-3 (PMC7659147; doi:10.1186/s12864-020-07189-3)
Supplement: Supplementary file 4 — Additional file 4 : Table S4. Segmental duplication of CsWRKY among C. sativa chromosomes. [file 12864_2020_7189_MOESM4_ESM.xlsx]

## Sheet: Segmental duplication of CsWRKY
Additional file 4: Table S4. Segmental duplication of CsWRKY among C. sativa chromosomes.
Csa03g017700:Csa14g016930
Csa03g017700:Csa17g019340
Csa06g004330:Csa17g019340
Csa03g017700:Csa04g008890
Csa03g017700:Csa06g004330
Csa03g017700:Csa09g005670
Csa04g008890:Csa06g004330
Csa06g004330:Csa09g005670
Csa04g052260:Csa05g014650
Csa05g014650:Csa06g041320
Csa01g001480:Csa19g002570
Csa15g001510:Csa19g002570
Csa02g058180:Csa12g025230
Csa12g025230:Csa18g027090
Csa11g017590:Csa12g025230
Csa05g016590:Csa06g039950
Csa04g050830:Csa05g016590
Csa10g016490:Csa11g017960
Csa11g017960:Csa12g025570
Csa11g017960:Csa11g089590
Csa10g016490:Csa12g025570
Csa02g058180:Csa18g027090
Csa02g058180:Csa11g017590
Csa02g058180:Csa11g088800
Csa11g088800:Csa18g027090
Csa10g016180:Csa18g027090
Csa12g025570:Csa18g028960
Csa02g059180:Csa12g025570
Csa11g089590:Csa12g025570
Csa10g016180:Csa11g017590
Csa11g089590:Csa18g028960
Csa02g059180:Csa11g089590
Csa05g033500:Csa16g014640
Csa05g033500:Csa07g012930
Csa10g011590:Csa12g016180
Csa10g011590:Csa11g012430
Csa11g012430:Csa12g016180
Csa03g032440:Csa14g036840
Csa14g036840:Csa17g042050
Csa03g032440:Csa17g042050
Csa08g004940:Csa13g015660
Csa08g004940:Csa20g018420
Csa11g030400:Csa18g003680
Csa10g027050:Csa18g003680
Csa02g035670:Csa18g018890
Csa02g035670:Csa11g078830
Csa11g078830:Csa18g018890
Csa04g047110:Csa06g037310
Csa04g066410:Csa06g053800
Csa04g066410:Csa05g001910
Csa04g066410:Csa05g094560
Csa07g035970:Csa16g030620
Csa11g011840:Csa12g014300
Csa10g010980:Csa11g011840
Csa07g054560:Csa11g011840
Csa11g011840:Csa16g046230
Csa09g088740:Csa11g011840
Csa05g086010:Csa07g035970
Csa07g053360:Csa09g087610
Csa07g053360:Csa16g045060
Csa11g060110:Csa16g056700
Csa02g054950:Csa11g060110
Csa10g050090:Csa11g060110
Csa10g019620:Csa11g022360
Csa10g019620:Csa12g031870
Csa02g054950:Csa16g056700
Csa02g054950:Csa09g098810
Csa02g054950:Csa10g050090
Csa04g047110:Csa05g020390
Csa08g043210:Csa12g030620
Csa02g021680:Csa12g030620
Csa03g033900:Csa17g046010
Csa14g038430:Csa17g046010
Csa07g054560:Csa09g088740
Csa09g088740:Csa16g046230
Csa01g005410:Csa19g006840
Csa01g005410:Csa15g005640
Csa15g005640:Csa19g006840
Csa08g023990:Csa13g034180
Csa08g023990:Csa20g051550
Csa18g003680:Csa20g079490
Csa11g065620:Csa18g003680
Csa05g011960:Csa06g031130
Csa10g018800:Csa12g030150
Csa11g020520:Csa12g030150
Csa10g002200:Csa11g002440
Csa04g055100:Csa09g068700
Csa05g001910:Csa05g094560
Csa06g045180:Csa09g068700
Csa04g062610:Csa06g051110
Csa04g042830:Csa06g031130
Csa06g031130:Csa09g068700
Csa08g018430:Csa13g028610
Csa04g042830:Csa09g068700
Csa08g043210:Csa13g048200
Csa02g021680:Csa08g043210
Csa02g021680:Csa13g048200
Csa08g018430:Csa20g039360
Csa11g071610:Csa20g067200
Csa11g071610:Csa18g010550
Csa06g035480:Csa09g071340
Csa04g046240:Csa06g035480
Csa04g046240:Csa09g071340
Csa08g007210:Csa13g017960
Csa13g017960:Csa20g021610
Csa02g004840:Csa13g055590
Csa08g052800:Csa13g055590
Csa02g004840:Csa08g052800
Csa00511s240:Csa02g012740
Csa02g012740:Csa13g052170
Csa05g094560:Csa16g002300
Csa05g094560:Csa07g002290
Csa18g010550:Csa20g067200
Csa14g024230:Csa17g024690
Csa03g022750:Csa14g024230
Csa03g062230:Csa14g067480
Csa08g063550:Csa20g001100
Csa13g001010:Csa20g001100
Csa08g063550:Csa13g001010
Csa06g052890:Csa07g002990
Csa05g093770:Csa07g002990
Csa07g002990:Csa16g003780
Csa09g094090:Csa16g049540
Csa07g058980:Csa09g094090
Csa07g058980:Csa16g049540
Csa05g002800:Csa06g052890
Csa04g065450:Csa05g002800
Csa05g002800:Csa05g093770
Csa05g002800:Csa16g003780
Csa04g065450:Csa05g093770
Csa07g052010:Csa09g086250
Csa09g086250:Csa16g043660
Csa02g073920:Csa18g038500
Csa05g093770:Csa16g003780
Csa07g052010:Csa16g043660
Csa13g026130:Csa20g036310
Csa08g015860:Csa20g036310
