# Supplementary material for: Genome-wide identification and functional characterization of the Camelina sativa WRKY gene family in response to abiotic stress
Source: BMC Genomics. 2020 Nov 11;21:786. doi: 10.1186/s12864-020-07189-3 (PMC7659147; doi:10.1186/s12864-020-07189-3)
Supplement: Supplementary file 6 — Additional file 6 : Table S6. All gene pairs of two different genomes (C. sativa and A. thaliana, C. sativa and B. rapa). [file 12864_2020_7189_MOESM6_ESM.xlsx]

## Sheet: CsWRKY-AtWRKY&CsWRKY-BrWRKY
Additional file 6: Table S6. All gene pairs of two different genomes (C. sativa and A. thaliana, C. sativa and B. rapa).
CsWRKY-AtWRKY			CsWRKY-BrWRKY
Csa01g036700	AT2G04880		Csa01g005410	Bra001117
Csa01g005410	AT3G04670		Csa01g036700	Bra013187
Csa01g001480	AT3G01080		Csa01g005410	Bra010005
Csa10g010720	AT4G31800		Csa10g002200	Bra011861
Csa10g010980	AT4G31550		Csa10g010720	Bra011299
Csa10g011590	AT4G30935		Csa10g018800	Bra013779
Csa10g016180	AT4G26640		Csa10g019250	Bra013732
Csa10g016490	AT4G26440		Csa10g019620	Bra013708
Csa10g018800	AT4G24240		Csa10g027050	Bra013289
Csa10g019250	AT4G23810		Csa10g016490	Bra026438
Csa10g019620	AT4G23550		Csa10g010980	Bra023998
Csa10g027050	AT4G18170		Csa10g018800	Bra019239
Csa10g002200	AT4G39410		Csa10g019250	Bra019265
Csa10g050090	AT5G41570		Csa10g019620	Bra019297
Csa11g011520	AT4G31800		Csa10g027050	Bra012614
Csa11g011840	AT4G31550		Csa10g050090	Bra025490
Csa11g012430	AT4G30935		Csa10g002200	Bra010683
Csa11g017960	AT4G26440		Csa10g010720	Bra010220
Csa11g020520	AT4G24240		Csa10g010980	Bra010231
Csa11g021070	AT4G23810		Csa10g011590	Bra010266
Csa11g022360	AT4G23550		Csa10g016180	Bra010431
Csa11g024150	AT4G22070		Csa10g019620	Bra020814
Csa11g002440	AT4G39410		Csa11g020520	Bra013779
Csa11g030400	AT4G18170		Csa11g021070	Bra013732
Csa11g078830	AT5G49520		Csa11g022360	Bra013708
Csa11g084600	AT5G52830		Csa11g002440	Bra011861
Csa11g089590	AT5G56270		Csa11g011520	Bra011299
Csa11g065620	AT5G46350		Csa11g024150	Bra013584
Csa11g068440	AT5G45050		Csa11g030400	Bra013289
Csa11g071610	AT5G43290		Csa11g017590	Bra026414
Csa11g060110	AT5G41570		Csa11g017960	Bra026438
Csa12g044210	AT4G18170		Csa11g078830	Bra020628
Csa12g025230	AT4G26640		Csa11g084600	Bra022612
Csa12g025570	AT4G26440		Csa11g065620	Bra022033
Csa12g030150	AT4G24240		Csa11g011840	Bra023998
Csa12g030620	AT4G23810		Csa11g017590	Bra019095
Csa12g031870	AT4G23550		Csa11g020520	Bra019239
Csa12g014300	AT4G31550		Csa11g021070	Bra019265
Csa12g014570	AT4G31800		Csa11g022360	Bra019297
Csa13g048200	AT4G11070		Csa11g030400	Bra012614
Csa13g055590	AT4G01720		Csa11g060110	Bra025490
Csa13g052170	AT4G04450		Csa11g065620	Bra025021
Csa13g056480	AT4G01250		Csa11g011520	Bra010220
Csa13g009120	AT5G07100		Csa11g011840	Bra010231
Csa13g015660	AT5G13080		Csa11g012430	Bra010266
Csa13g017960	AT5G15130		Csa11g002440	Bra010683
Csa13g026130	AT5G22570		Csa11g065620	Bra017561
Csa13g034180	AT5G26170		Csa11g071610	Bra027480
Csa13g001010	AT5G01900		Csa11g089590	Bra002828
Csa14g016930	AT1G13960		Csa12g030150	Bra013779
Csa14g024230	AT1G18860		Csa12g030620	Bra013732
Csa14g036840	AT1G29280		Csa12g031870	Bra013708
Csa14g037440	AT1G29860		Csa12g025570	Bra026438
Csa14g038430	AT1G30650		Csa12g044210	Bra013289
Csa14g067480	AT1G55600		Csa12g014300	Bra011282
Csa15g057050	AT2G04880		Csa12g014570	Bra011299
Csa15g005640	AT3G04670		Csa12g014300	Bra023998
Csa15g001510	AT3G01080		Csa12g025570	Bra019105
Csa16g055030	AT1G62300		Csa12g030150	Bra019239
Csa16g056700	AT1G64000		Csa12g030620	Bra019265
Csa16g030620	AT1G69310		Csa12g031870	Bra019297
Csa16g031370	AT1G69810		Csa12g044210	Bra012614
Csa16g024190	AT1G66560		Csa12g014300	Bra010231
Csa16g028000	AT1G68150		Csa12g014570	Bra010220
Csa16g049540	AT1G80840		Csa12g025230	Bra010431
Csa16g014270	AT2G30590		Csa13g026130	Bra020197
Csa16g014640	AT2G30250		Csa13g009120	Bra028707
Csa16g043660	AT2G21900		Csa13g001010	Bra028918
Csa16g045060	AT2G23320		Csa13g048200	Bra033158
Csa16g046230	AT2G24570		Csa13g015660	Bra006178
Csa16g046620	AT2G25000		Csa13g017960	Bra006283
Csa16g002300	AT3G62340		Csa13g052170	Bra000793
Csa17g019340	AT1G13960		Csa13g034180	Bra009885
Csa17g024690	AT1G18860		Csa13g055590	Bra036315
Csa17g042050	AT1G29280		Csa13g056480	Bra037368
Csa17g042800	AT1G29860		Csa13g026130	Bra002421
Csa17g046010	AT1G30650		Csa13g015660	Bra008858
Csa18g023770	AT5G52830		Csa13g017960	Bra008719
Csa18g028960	AT5G56270		Csa14g016930	Bra019697
Csa18g038500	AT5G64810		Csa14g067480	Bra038006
Csa18g003680	AT5G46350		Csa14g037440	Bra030178
Csa18g008090	AT5G45260		Csa14g024230	Bra016535
Csa18g010550	AT5G43290		Csa14g067480	Bra030847
Csa19g040120	AT2G04880		Csa14g036840	Bra010839
Csa19g006840	AT3G04670		Csa14g016930	Bra026869
Csa02g004840	AT4G01720		Csa14g024230	Bra031053
Csa02g002030	AT4G01250		Csa14g036840	Bra032300
Csa02g021680	AT4G11070		Csa14g037440	Bra032340
Csa02g012740	AT4G04450		Csa15g057050	Bra013187
Csa02g059180	AT5G56270		Csa15g005640	Bra001117
Csa02g035670	AT5G49520		Csa16g030620	Bra038313
Csa02g049050	AT5G52830		Csa16g031370	Bra007884
Csa02g073920	AT5G64810		Csa16g049540	Bra008435
Csa02g054950	AT5G41570		Csa16g014270	Bra022808
Csa20g009470	AT5G07100		Csa16g014640	Bra022786
Csa20g018420	AT5G13080		Csa16g043660	Bra030273
Csa20g021610	AT5G15130		Csa16g045060	Bra032174
Csa20g036310	AT5G22570		Csa16g046230	Bra032084
Csa20g039360	AT5G24110		Csa16g014270	Bra021652
Csa20g067200	AT5G43290		Csa16g014270	Bra018303
Csa20g079490	AT5G46350		Csa16g028000	Bra004285
Csa20g001100	AT5G01900		Csa16g030620	Bra004370
Csa03g017700	AT1G13960		Csa16g030620	Bra004002
Csa03g022750	AT1G18860		Csa16g049540	Bra035148
Csa03g032440	AT1G29280		Csa16g049540	Bra003588
Csa03g033900	AT1G30650		Csa16g002300	Bra007674
Csa03g062230	AT1G55600		Csa16g055030	Bra027057
Csa04g047110	AT2G34830		Csa16g056700	Bra027768
Csa04g050830	AT2G37260		Csa16g056700	Bra027675
Csa04g052260	AT2G38470		Csa16g043660	Bra031221
Csa04g055090	AT2G40740		Csa17g019340	Bra019697
Csa04g055100	AT2G40750		Csa17g042800	Bra030178
Csa04g062610	AT2G44745		Csa17g019340	Bra016716
Csa04g065450	AT2G46400		Csa17g024690	Bra016535
Csa04g066410	AT2G47260		Csa17g042050	Bra010839
Csa04g008890	AT2G03340		Csa17g042050	Bra032300
Csa04g042830	AT3G56400		Csa17g042800	Bra032340
Csa04g046240	AT3G58710		Csa17g019340	Bra026869
Csa05g083160	AT1G68150		Csa17g024690	Bra031053
Csa05g086010	AT1G69310		Csa18g023770	Bra022612
Csa05g087690	AT1G69810		Csa18g003680	Bra022033
Csa05g072260	AT1G66560		Csa18g038500	Bra031900
Csa05g014650	AT2G38470		Csa18g027090	Bra028971
Csa05g016590	AT2G37260		Csa18g003680	Bra025021
Csa05g032070	AT2G30590		Csa18g038500	Bra024328
Csa05g033500	AT2G30250		Csa18g010550	Bra027480
Csa05g001910	AT2G47260		Csa18g038500	Bra037796
Csa05g002800	AT2G46400		Csa18g003680	Bra017561
Csa05g005510	AT2G44745		Csa18g028960	Bra002828
Csa05g011960	AT2G40750		Csa19g006840	Bra001117
Csa05g011970	AT2G40740		Csa19g040120	Bra013187
Csa05g094560	AT3G62340		Csa02g049050	Bra022612
Csa06g037310	AT2G34830		Csa02g073920	Bra031900
Csa06g039950	AT2G37260		Csa02g035670	Bra020628
Csa06g041320	AT2G38470		Csa02g012740	Bra000793
Csa06g045170	AT2G40740		Csa02g054950	Bra025490
Csa06g045180	AT2G40750		Csa02g073920	Bra024328
Csa06g051110	AT2G44745		Csa02g002030	Bra037368
Csa06g052890	AT2G46400		Csa02g004840	Bra036315
Csa06g053800	AT2G47260		Csa02g059180	Bra002828
Csa06g031130	AT3G56400		Csa20g039360	Bra026467
Csa06g035480	AT3G58710		Csa20g036310	Bra020197
Csa07g033540	AT1G68150		Csa20g009470	Bra028707
Csa07g035970	AT1G69310		Csa20g079490	Bra022033
Csa07g036580	AT1G69810		Csa20g018420	Bra006178
Csa07g063560	AT1G62300		Csa20g021610	Bra006283
Csa07g065480	AT1G64000		Csa20g079490	Bra025021
Csa07g058980	AT1G80840		Csa20g039360	Bra009734
Csa07g052010	AT2G21900		Csa20g079490	Bra017561
Csa07g053360	AT2G23320		Csa20g067200	Bra027480
Csa07g054560	AT2G24570		Csa20g018420	Bra008858
Csa07g055020	AT2G25000		Csa20g021610	Bra008719
Csa07g012500	AT2G30590		Csa20g036310	Bra002421
Csa07g012930	AT2G30250		Csa03g017700	Bra019697
Csa08g043210	AT4G11070		Csa03g032440	Bra010839
Csa08g053600	AT4G01250		Csa03g017700	Bra016716
Csa08g052800	AT4G01720		Csa03g022750	Bra016535
Csa08g004940	AT5G13080		Csa03g062230	Bra030847
Csa08g007210	AT5G15130		Csa03g032440	Bra032300
Csa08g015860	AT5G22570		Csa03g017700	Bra026869
Csa08g018430	AT5G24110		Csa03g022750	Bra031053
Csa08g023990	AT5G26170		Csa04g008890	Bra026554
Csa08g063550	AT5G01900		Csa04g050830	Bra023112
Csa09g094090	AT1G80840		Csa04g052260	Bra000064
Csa09g096910	AT1G62300		Csa04g055090	Bra000202
Csa09g098810	AT1G64000		Csa04g055100	Bra000203
Csa09g086250	AT2G21900		Csa04g065450	Bra000423
Csa09g087610	AT2G23320		Csa04g062610	Bra000362
Csa09g088740	AT2G24570		Csa04g042820	Bra014693
Csa09g090160	AT2G25000		Csa04g042830	Bra014692
Csa09g005670	AT2G03340		Csa04g046240	Bra014556
Csa09g068700	AT3G56400		Csa04g047110	Bra021934
Csa09g071340	AT3G58710		Csa04g055090	Bra016975
			Csa04g055100	Bra016974
			Csa04g047110	Bra005388
			Csa04g055100	Bra004586
			Csa04g062610	Bra004864
			Csa04g065450	Bra004540
			Csa04g066410	Bra004466
			Csa04g008890	Bra024780
			Csa04g042830	Bra003239
			Csa04g042830	Bra007243
			Csa04g046240	Bra007413
			Csa05g086010	Bra038313
			Csa05g087690	Bra007884
			Csa05g016590	Bra023112
			Csa05g005510	Bra000362
			Csa05g014650	Bra000064
			Csa05g032070	Bra022808
			Csa05g033500	Bra022786
			Csa05g011960	Bra000203
			Csa05g011970	Bra000202
			Csa05g002800	Bra000423
			Csa05g011960	Bra016974
			Csa05g011970	Bra016975
			Csa05g014650	Bra017117
			Csa05g032070	Bra021652
			Csa05g093770	Bra014426
			Csa05g032070	Bra018303
			Csa05g005510	Bra004864
			Csa05g011960	Bra004586
			Csa05g001910	Bra004466
			Csa05g002800	Bra004540
			Csa05g014650	Bra005104
			Csa05g083160	Bra004285
			Csa05g086010	Bra004370
			Csa05g086010	Bra004002
			Csa05g094560	Bra007674
			Csa06g004330	Bra026554
			Csa06g039950	Bra023112
			Csa06g041320	Bra000064
			Csa06g045170	Bra000202
			Csa06g045180	Bra000203
			Csa06g051110	Bra000362
			Csa06g052890	Bra000423
			Csa06g037310	Bra021934
			Csa06g041320	Bra017117
			Csa06g045170	Bra016975
			Csa06g045180	Bra016974
			Csa06g031120	Bra014693
			Csa06g031130	Bra014692
			Csa06g035480	Bra014556
			Csa06g051110	Bra037637
			Csa06g037310	Bra005388
			Csa06g041320	Bra005104
			Csa06g052890	Bra004540
			Csa06g053800	Bra004466
			Csa06g004330	Bra024780
			Csa06g031130	Bra003239
			Csa06g031130	Bra007243
			Csa06g035480	Bra007413
			Csa07g058980	Bra008435
			Csa07g035970	Bra038313
			Csa07g036580	Bra007884
			Csa07g012500	Bra022808
			Csa07g012930	Bra022786
			Csa07g052010	Bra030273
			Csa07g053360	Bra032174
			Csa07g054560	Bra032084
			Csa07g012500	Bra021652
			Csa07g012500	Bra018303
			Csa07g035970	Bra004002
			Csa07g033540	Bra004285
			Csa07g035970	Bra004370
			Csa07g058980	Bra003588
			Csa07g058980	Bra035148
			Csa07g052010	Bra031221
			Csa07g063560	Bra027057
			Csa07g065480	Bra027768
			Csa07g065480	Bra027675
			Csa08g018430	Bra026467
			Csa08g015860	Bra020197
			Csa08g043210	Bra033158
			Csa08g063550	Bra028918
			Csa08g023990	Bra020546
			Csa08g004940	Bra006178
			Csa08g007210	Bra006283
			Csa08g018430	Bra009734
			Csa08g023990	Bra009885
			Csa08g052800	Bra036315
			Csa08g053600	Bra037368
			Csa08g015860	Bra002421
			Csa08g004940	Bra008858
			Csa08g007210	Bra008719
			Csa09g094090	Bra008435
			Csa09g005670	Bra026554
			Csa09g068690	Bra014693
			Csa09g068700	Bra014692
			Csa09g071340	Bra014556
			Csa09g086250	Bra030273
			Csa09g087610	Bra032174
			Csa09g088740	Bra032084
			Csa09g005670	Bra024780
			Csa09g094090	Bra003588
			Csa09g094090	Bra035148
			Csa09g068700	Bra003239
			Csa09g096910	Bra027057
			Csa09g098810	Bra027768
			Csa09g098810	Bra027675
			Csa09g068700	Bra007243
			Csa09g071340	Bra007413
			Csa09g086250	Bra031221
