# Supplementary material for: Genome-wide identification and functional characterization of the Camelina sativa WRKY gene family in response to abiotic stress
Source: BMC Genomics. 2020 Nov 11;21:786. doi: 10.1186/s12864-020-07189-3 (PMC7659147; doi:10.1186/s12864-020-07189-3)
Supplement: Supplementary file 11 — Additional file 11 : Table S8. All accession numbers of sequences used in article. [file 12864_2020_7189_MOESM11_ESM.xlsx]

## Sheet: C.sativa
CsWRKY	Protein accession No.	mRNA accession No.	Gene ID
CsWRKY1	XP_010458864.1	XM_010460562.2	Csa14g016930
CsWRKY2	XP_010458865.1	XM_010460563.2	Csa14g016930
CsWRKY3	XP_010458866.1	XM_010460564.2	Csa14g016930
CsWRKY4	XP_010476427.1	XM_010478125.2	Csa17g019340
CsWRKY5	XP_010495680.1	XM_010497378.2	Csa03g017700
CsWRKY6	XP_010502347.1	XM_010504045.1	Csa04g008890
CsWRKY7	XP_019102162.1	XM_019246617.1	Csa06g004330
CsWRKY8	XP_010507611.1	XM_010509309.1	Csa04g052260
CsWRKY9	XP_010517143.1	XM_010518841.2	Csa06g041320
CsWRKY10	XP_010509125.1	XM_010510823.2	Csa05g014650
CsWRKY11	XP_010514101.1	XM_010515799.2	Csa06g004330
CsWRKY12	XP_010448237.1	XM_010449935.2	Csa12g025230
CsWRKY13	XP_010425121.1	XM_010426819.2	Csa09g005670
CsWRKY14	XP_010432103.1	XM_010433801.2	Csa01g001480
CsWRKY15	XP_019096865.1	XM_019241320.1	Csa19g002570
CsWRKY16	XP_010448235.1	XM_010449933.2	Csa12g025230
CsWRKY17	XP_010467049.1	XM_010468747.2	Csa15g057050
CsWRKY18	XP_010467050.1	XM_010468748.2	Csa15g057050
CsWRKY19	XP_010412444.1	XM_010414142.1	Csa01g036700
CsWRKY20	XP_010488735.1	XM_010490433.2	Csa19g040120
CsWRKY21	XP_010516987.1	XM_010518685.2	Csa06g039950
CsWRKY22	XP_010516986.1	XM_010518684.2	Csa06g039950
CsWRKY23	XP_010505305.1	XM_010507003.2	Csa04g050830
CsWRKY24	XP_010505304.1	XM_010507002.2	Csa04g050830
CsWRKY25	XP_019087112.1	XM_019231567.1	Csa11g017960
CsWRKY26	XP_010438720.1	XM_010440418.2	Csa11g017590
CsWRKY27	XP_010438721.1	XM_010440419.2	Csa11g017590
CsWRKY28	XP_019086219.1	XM_019230674.1	Csa10g016490
CsWRKY29	XP_010449897.1	XM_010451595.2	Csa02g058180
CsWRKY30	XP_010483009.1	XM_010484707.2	Csa18g027090
CsWRKY31	XP_010509359.1	XM_010511057.2	Csa05g016590
CsWRKY32	XP_010509360.1	XM_010511058.2	Csa05g016590
CsWRKY33	XP_019101272.1	XM_019245727.1	Csa05g016590
CsWRKY34	XP_019088951.1	XM_019233406.1	Csa12g025570
CsWRKY35	XP_019086402.1	XM_019230857.1	Csa10g016180
CsWRKY36	XP_010438718.1	XM_010440416.2	Csa11g017590
CsWRKY37	XP_010438719.1	XM_010440417.2	Csa11g017590
CsWRKY38	XP_010433466.1	XM_010435164.2	Csa10g016180
CsWRKY39	XP_019087085.1	XM_019231540.1	Csa11g088800
CsWRKY40	XP_010452660.1	XM_010454358.2	Csa13g009120
CsWRKY41	XP_010433465.1	XM_010435163.2	Csa10g016180
CsWRKY42	XP_010483100.1	XM_010484798.1	Csa18g028960
CsWRKY43	XP_010491310.1	XM_010493008.2	Csa20g009470
CsWRKY44	XP_010450884.1	XM_010452582.1	Csa02g059180
CsWRKY45	XP_010443277.1	XM_010444975.2	Csa11g089590
CsWRKY46	XP_019092681.1	XM_019237136.1	Csa15g001510
CsWRKY47	XP_019084085.1	XM_019228540.1	Csa02g015920
CsWRKY48	XP_010469879.1	XM_010471577.1	Csa16g014640
CsWRKY49	XP_010510388.1	XM_010512086.2	Csa05g033500
CsWRKY50	XP_010414287.1	XM_010415985.2	Csa07g012930
CsWRKY51	XP_010432924.1	XM_010434622.2	Csa10g011590
CsWRKY52	XP_010447641.1	XM_010449339.1	Csa12g016180
CsWRKY53	XP_010438103.1	XM_010439801.2	Csa11g012430
CsWRKY54	XP_010452661.1	XM_010454359.2	Csa13g009120
CsWRKY55	XP_010491311.1	XM_010493009.2	Csa20g009470
CsWRKY56	XP_010460705.1	XM_010462403.2	Csa14g036840
CsWRKY57	XP_010460704.1	XM_010462402.2	Csa14g036840
CsWRKY58	XP_010499444.1	XM_010501142.1	Csa03g032440
CsWRKY59	XP_010478290.1	XM_010479988.1	Csa17g042050
CsWRKY60	XP_010419873.1	XM_010421571.1	Csa08g004940
CsWRKY61	XP_010442827.1	XM_010444525.2	Csa11g084600
CsWRKY62	XP_010445280.1	XM_010446978.2	Csa02g049050
CsWRKY63	XP_010482660.1	XM_010484358.2	Csa18g023770
CsWRKY64	XP_010478361.1	XM_010480059.1	Csa17g042800
CsWRKY65	XP_010439894.1	XM_010441592.2	Csa11g030400
CsWRKY66	XP_010453363.1	XM_010455061.1	Csa13g015660
CsWRKY67	XP_010460763.1	XM_010462461.1	Csa14g037440
CsWRKY68	XP_010434566.1	XM_010436264.2	Csa10g027050
CsWRKY69	XP_010449496.1	XM_010451194.2	Csa12g044210
CsWRKY70	XP_010492050.1	XM_010493748.2	Csa20g018420
CsWRKY71	XP_010440671.1	XM_010442369.2	Csa02g035670
CsWRKY72	XP_010482227.1	XM_010483925.2	Csa18g018890
CsWRKY73	XP_010499502.1	XM_010501200.1	Csa03g033040
CsWRKY74	XP_010516644.1	XM_010518342.2	Csa06g037310
CsWRKY75	XP_010506761.1	XM_010508459.2	Csa04g066410
CsWRKY76	XP_010442419.1	XM_010444117.1	Csa11g078830
CsWRKY77	XP_010470908.1	XM_010472606.2	Csa16g030620
CsWRKY78	XP_010470909.1	XM_010472607.2	Csa16g030620
CsWRKY79	XP_010470911.1	XM_010472609.2	Csa16g030620
CsWRKY80	XP_010470912.1	XM_010472610.2	Csa16g030620
CsWRKY81	XP_019093150.1	XM_019237605.1	Csa16g030620
CsWRKY82	XP_019093151.1	XM_019237606.1	Csa16g030620
CsWRKY83	XP_010447511.1	XM_010449209.2	Csa12g014300
CsWRKY84	XP_010447510.1	XM_010449208.2	Csa12g014300
CsWRKY85	XP_010432849.1	XM_010434547.2	Csa10g010980
CsWRKY86	XP_010432848.1	XM_010434546.2	Csa10g010980
CsWRKY87	XP_010438024.1	XM_010439722.2	Csa11g011840
CsWRKY88	XP_010511955.1	XM_010513653.2	Csa05g086010
CsWRKY89	XP_010438023.1	XM_010439721.2	Csa11g011840
CsWRKY90	XP_010415567.1	XM_010417265.2	Csa07g035970
CsWRKY91	XP_010429281.1	XM_010430979.2	Csa09g087610
CsWRKY92	XP_010472333.1	XM_010474031.2	Csa16g045060
CsWRKY93	XP_010417085.1	XM_010418783.2	Csa07g053360
CsWRKY94	XP_010441322.1	XM_010443020.1	Csa11g060110
CsWRKY95	XP_010433890.1	XM_010435588.1	Csa10g019620
CsWRKY96	XP_010439158.1	XM_010440856.2	Csa11g022360
CsWRKY97	XP_010418439.1	XM_010420137.2	Csa07g065480
CsWRKY98	XP_010473645.1	XM_010475343.1	Csa16g056700
CsWRKY99	XP_010430513.1	XM_010432211.2	Csa09g098810
CsWRKY100	XP_010508813.2	XM_010510511.2	Csa05g011970
CsWRKY101	XP_010505825.2	XM_010507523.2	Csa04g055090
CsWRKY102	XP_010447642.1	XM_010449340.2	Csa02g054950
CsWRKY103	XP_010509700.1	XM_010511398.2	Csa05g020390
CsWRKY104	XP_010436107.1	XM_019231341.1	Csa10g050090
CsWRKY105	XP_010510329.1	XM_010512027.2	Csa05g032070
CsWRKY106	XP_010469830.1	XM_010471528.2	Csa16g014270
CsWRKY107	XP_010414241.1	XM_010415939.2	Csa07g012500
CsWRKY108	XP_010422786.1	XM_010424484.2	Csa08g053600
CsWRKY109	XP_010456229.1	XM_010457927.1	Csa13g056480
CsWRKY110	XP_010427624.1	XM_010429322.2	Csa02g002030
CsWRKY111	XP_010517511.2	XM_010519209.2	Csa06g045170
CsWRKY112	XP_010518421.1	XM_010520119.1	Csa06g053800
CsWRKY113	XP_010439133.1	XM_010440831.1	Csa11g021070
CsWRKY114	XP_010448655.1	XM_010450353.1	Csa12g030620
CsWRKY115	XP_010499609.1	XM_010501307.2	Csa03g033900
CsWRKY116	XP_010460874.1	XM_010462572.1	Csa14g038430
CsWRKY117	XP_010478495.1	XM_010480193.2	Csa17g046010
CsWRKY118	XP_010504968.1	XM_010506666.1	Csa04g047110
CsWRKY119	XP_010433860.1	XM_010435558.1	Csa10g019250
CsWRKY120	XP_010417213.1	XM_010418911.1	Csa07g054560
CsWRKY121	XP_010472466.1	XM_010474164.2	Csa16g046230
CsWRKY122	XP_010429439.1	XM_010431137.2	Csa09g088740
CsWRKY123	XP_010417626.1	XM_010419324.2	Csa01g005410
CsWRKY124	XP_010485848.1	XM_010487546.2	Csa19g006840
CsWRKY125	XP_010463951.1	XM_010465649.2	Csa15g005640
CsWRKY126	XP_010468009.2	XM_010469707.2	Csa15g005640
CsWRKY127	XP_010454964.1	XM_010456662.2	Csa13g034180
CsWRKY128	XP_010421489.1	XM_010423187.2	Csa08g023990
CsWRKY129	XP_010448687.1	XM_010450385.2	Csa12g031870
CsWRKY130	XP_010481461.1	XM_010483159.2	Csa18g003680
CsWRKY131	XP_010494803.1	XM_010496501.1	Csa20g079490
CsWRKY132	XP_019097259.1	XM_019241714.1	Csa20g079490
CsWRKY133	XP_019097260.1	XM_019241715.1	Csa20g079490
CsWRKY134	XP_010441593.1	XM_010443291.1	Csa11g065620
CsWRKY135	XP_010493874.1	XM_010495572.2	Csa20g051550
CsWRKY136	XP_010442347.1	XM_010444045.1	Csa11g077160
CsWRKY137	XP_019101229.1	XM_019245684.1	Csa05g011960
CsWRKY138	XP_010433796.1	XM_010435494.1	Csa10g018800
CsWRKY139	XP_010448589.1	XM_010450287.2	Csa12g030150
CsWRKY140	XP_010431912.1	XM_010433610.2	Csa10g002200
CsWRKY141	XP_010437064.1	XM_010438762.2	Csa11g002440
CsWRKY142	XP_010505827.1	XM_010507525.2	Csa04g055100
CsWRKY143	XP_010446487.1	XM_010507525.2	Csa04g055100
CsWRKY144	XP_010507912.1	XM_010509610.2	Csa05g001910
CsWRKY145	XP_010517514.1	XM_010519212.2	Csa06g045180
CsWRKY146	XP_019083236.1	XM_019227691.1	Csa07g033540
CsWRKY147	XP_010439068.1	XM_010440766.2	Csa11g020520
CsWRKY148	XP_010439878.1	XM_010441576.2	Csa02g034860
CsWRKY149	XP_010482175.1	XM_010483873.2	Csa18g016240
CsWRKY150	XP_010518079.1	XM_010519777.2	Csa06g051110
CsWRKY151	XP_010506408.1	XM_010508106.2	Csa04g062610
CsWRKY152	XP_010508256.1	XM_010509954.2	Csa05g005510
CsWRKY153	XP_010516246.1	XM_010517944.1	Csa06g031130
CsWRKY154	XP_010516247.1	XM_010517945.2	Csa06g031130
CsWRKY155	XP_019101610.1	XM_019246065.1	Csa05g083160
CsWRKY156	XP_010454702.1	XM_010456400.1	Csa13g028610
CsWRKY157	XP_010504547.1	XM_010506245.1	Csa04g042830
CsWRKY158	XP_010422045.1	XM_010423743.1	Csa08g043210
CsWRKY159	XP_010455506.1	XM_010457204.1	Csa13g048200
CsWRKY160	XP_010435570.1	XM_010437268.1	Csa02g021680
CsWRKY161	XP_010421221.1	XM_010422919.2	Csa08g018430
CsWRKY162	XP_010473445.1	XM_010475143.2	Csa16g055030
CsWRKY163	XP_010430271.1	XM_010431969.2	Csa09g096910
CsWRKY164	XP_010418216.1	XM_010419914.2	Csa07g063560
CsWRKY165	XP_019093573.1	XM_019238028.1	Csa16g028000
CsWRKY166	XP_010442042.1	XM_010443740.2	Csa11g071610
CsWRKY167	XP_010516530.1	XM_010518228.2	Csa06g035480
CsWRKY168	XP_010516529.1	XM_010518227.2	Csa06g035480
CsWRKY169	XP_010427779.1	XM_010429477.2	Csa09g071340
CsWRKY170	XP_010420167.1	XM_010421865.2	Csa08g007210
CsWRKY171	XP_010492337.1	XM_010494035.1	Csa20g021610
CsWRKY172	XP_010504831.1	XM_010506529.2	Csa04g046240
CsWRKY173	XP_010504830.1	XM_010506528.2	Csa04g046240
CsWRKY174	XP_010453641.1	XM_010455339.2	Csa13g017960
CsWRKY175	XP_010456128.1	XM_010457826.1	Csa13g055590
CsWRKY176	XP_010428690.1	XM_010430388.2	Csa02g004840
CsWRKY177	XP_010422693.1	XM_010424391.2	Csa08g052800
CsWRKY178	XP_010422691.1	XM_010424389.2	Csa08g052800
CsWRKY179	XP_010496182.1	XM_010497880.2	Csa00511s240
CsWRKY180	XP_010432828.1	XM_010434526.1	Csa02g012740
CsWRKY181	XP_010455724.1	XM_010457422.2	Csa13g052170
CsWRKY182	XP_010468965.1	XM_010470663.1	Csa16g002300
CsWRKY183	XP_010512623.1	XM_010514321.2	Csa05g094560
CsWRKY184	XP_010494309.1	XM_010496007.2	Csa20g067200
CsWRKY185	XP_010429489.1	XM_010431187.2	Csa09g090160
CsWRKY186	XP_010481619.1	XM_010483317.1	Csa18g008090
CsWRKY187	XP_010427459.1	XM_010429157.1	Csa09g068700
CsWRKY188	XP_010448943.1	XM_010450641.2	Csa12g034930
CsWRKY189	XP_010434087.1	XM_010435785.2	Csa10g021170
CsWRKY190	XP_010439371.1	XM_010441069.2	Csa11g024150
CsWRKY191	XP_019089580.1	XM_019234035.1	Csa12g034930
CsWRKY192	XP_010432815.1	XM_010434513.2	Csa10g010720
CsWRKY193	XP_010447543.1	XM_010449241.1	Csa12g014570
CsWRKY194	XP_010493548.1	XM_010495246.2	Csa20g039360
CsWRKY195	XP_010417256.1	XM_010418954.2	Csa07g055020
CsWRKY196	XP_010437991.1	XM_010439689.2	Csa11g011520
CsWRKY197	XP_010477088.1	XM_010478786.1	Csa17g024690
CsWRKY198	XP_010459533.1	XM_010461231.2	Csa14g024230
CsWRKY199	XP_010472507.1	XM_010474205.2	Csa16g046620
CsWRKY200	XP_010498293.1	XM_010499991.1	Csa03g022750
CsWRKY201	XP_010516245.1	XM_010517943.1	Csa06g031120
CsWRKY202	XP_010418567.1	XM_010420265.1	Csa07g002290
CsWRKY203	XP_019094606.1	XM_019239061.1	Csa14g067480
CsWRKY204	XP_019096699.1	XM_019241154.1	Csa03g062230
CsWRKY205	XP_010481875.1	XM_010483573.2	Csa18g010550
CsWRKY206	XP_010490495.1	XM_010492193.1	Csa20g001100
CsWRKY207	XP_010424008.1	XM_010425706.1	Csa08g063550
CsWRKY208	XP_019085601.1	XM_019230056.1	Csa09g068690
CsWRKY209	XP_010512040.1	XM_010513738.2	Csa05g087690
CsWRKY210	XP_010413369.1	XM_010415067.2	Csa07g002990
CsWRKY211	XP_010429892.1	XM_010431590.1	Csa09g094090
CsWRKY212	XP_010429891.1	XM_010431589.2	Csa09g094090
CsWRKY213	XP_010472865.1	XM_010474563.2	Csa16g049540
CsWRKY214	XP_019093443.1	XM_019237898.1	Csa16g049540
CsWRKY215	XP_010415644.1	XM_010417342.2	Csa07g036580
CsWRKY216	XP_010508028.1	XM_010509726.2	Csa05g002800
CsWRKY217	XP_010518312.1	XM_010520010.1	Csa06g052890
CsWRKY218	XP_010506641.1	XM_010508339.2	Csa04g065450
CsWRKY219	XP_010470983.1	XM_010472681.2	Csa16g031370
CsWRKY220	XP_010494612.1	XM_010496310.1	Csa11g068440
CsWRKY221	XP_010417656.1	XM_010419354.2	Csa07g058980
CsWRKY222	XP_019083557.1	XM_019228012.1	Csa07g058980
CsWRKY223	XP_010429107.1	XM_010430805.2	Csa09g086250
CsWRKY224	XP_010451923.1	XM_010453621.1	Csa13g001010
CsWRKY225	XP_010511490.1	XM_010513188.1	Csa05g072260
CsWRKY226	XP_010504543.1	XM_010506241.2	Csa04g042820
CsWRKY227	XP_010470533.1	XM_010472231.2	Csa16g024190
CsWRKY228	XP_010462706.1	XM_010464404.2	Csa02g073920
CsWRKY229	XP_010462714.1	XM_010464412.1	Csa02g073920
CsWRKY230	XP_010484276.1	XM_010485974.2	Csa18g038500
CsWRKY231	XP_010512528.1	XM_010514226.2	Csa05g093770
CsWRKY232	XP_010444429.1	XM_010446127.2	Csa11g101950
CsWRKY233	XP_010416945.1	XM_010418643.1	Csa07g052010
CsWRKY234	XP_010469114.1	XM_010470812.2	Csa16g003780
CsWRKY235	XP_010472190.1	XM_010473888.2	Csa16g043660
CsWRKY236	XP_010454525.1	XM_010456223.2	Csa13g026130
CsWRKY237	XP_010493351.1	XM_010495049.1	Csa20g036310
CsWRKY238	XP_010421053.1	XM_010422751.2	Csa08g015860
CsWRKY239	XP_010418616.1	XM_010420314.2	Csa07g004560
CsWRKY240	XP_019086886.1	XM_019231341.1	Csa10g050090
CsWRKY241	XP_010447650.1	XM_010449348.2	Csa02g054950
CsWRKY242	XP_010423253.1	XM_010424951.2	Csa08g057340

## Sheet: A.thaliana
AtWRKY	Gene ID
AtWRKY1	AT2G04880
AtWRKY2	AT5G56270
AtWRKY3	AT2G03340
AtWRKY4	AT1G13960
AtWRKY6	AT1G62300
AtWRKY7	AT4G24240
AtWRKY8	AT5G46350
AtWRKY9	AT1G68150
AtWRKY10	AT1G55600
AtWRKY11	AT4G31550
AtWRKY12	AT2G44745
AtWRKY13	AT4G39410
AtWRKY14	AT1G30650
AtWRKY15	AT2G23320
AtWRKY16	AT5G45050
AtWRKY17	AT2G24570
AtWRKY18	AT4G31800
AtWRKY19	AT4G12020
AtWRKY20	AT4G26640
AtWRKY21	AT2G30590
AtWRKY22	AT4G01250
AtWRKY23	AT2G47260
AtWRKY24	AT5G41570
AtWRKY25	AT2G30250
AtWRKY26	AT5G07100
AtWRKY27	AT5G52830
AtWRKY28	AT4G18170
AtWRKY29	AT4G23550
AtWRKY30	AT5G24110
AtWRKY31	AT4G22070
AtWRKY32	AT4G30935
AtWRKY33	AT2G38470
AtWRKY34	AT4G26440
AtWRKY35	AT2G34830
AtWRKY36	AT1G69810
AtWRKY38	AT5G22570
AtWRKY39	AT3G04670
AtWRKY40	AT1G80840
AtWRKY41	AT4G11070
AtWRKY42	AT4G04450
AtWRKY43	AT2G46130
AtWRKY44	AT2G37260
AtWRKY45	AT3G01970
AtWRKY46	AT2G46400
AtWRKY47	AT4G01720
AtWRKY48	AT5G49520
AtWRKY49	AT5G43290
AtWRKY50	AT5G26170
AtWRKY51	AT5G64810
AtWRKY52	AT5G45260
AtWRKY53	AT4G23810
AtWRKY54	AT2G40750
AtWRKY55	AT2G40740
AtWRKY56	AT1G64000
AtWRKY57	AT1G69310
AtWRKY58	AT3G01080
AtWRKY59	AT2G21900
AtWRKY60	AT2G25000
AtWRKY61	AT1G18860
AtWRKY62	AT5G01900
AtWRKY63	AT1G66600
AtWRKY64	AT1G66560
AtWRKY65	AT1G29280
AtWRKY66	AT1G80590
AtWRKY67	AT1G66550
AtWRKY68	AT3G62340
AtWRKY69	AT3G58710
AtWRKY70	AT3G56400
AtWRKY71	AT1G29860
AtWRKY72	AT5G15130
AtWRKY74	AT5G28650
AtWRKY75	AT5G13080

## Sheet: B.rapa 
Gene ID
Bra001117
Bra013187
Bra010005
Bra011861
Bra011299
Bra013779
Bra013732
Bra013708
Bra013289
Bra026438
Bra023998
Bra019239
Bra019265
Bra019297
Bra012614
Bra025490
Bra010683
Bra010220
Bra010231
Bra010266
Bra010431
Bra020814
Bra013779
Bra013732
Bra013708
Bra011861
Bra011299
Bra013584
Bra013289
Bra026414
Bra026438
Bra020628
Bra022612
Bra022033
Bra023998
Bra019095
Bra019239
Bra019265
Bra019297
Bra012614
Bra025490
Bra025021
Bra010220
Bra010231
Bra010266
Bra010683
Bra017561
Bra027480
Bra002828
Bra013779
Bra013732
Bra013708
Bra026438
Bra013289
Bra011282
Bra011299
Bra023998
Bra019105
Bra019239
Bra019265
Bra019297
Bra012614
Bra010231
Bra010220
Bra010431
Bra020197
Bra028707
Bra028918
Bra033158
Bra006178
Bra006283
Bra000793
Bra009885
Bra036315
Bra037368
Bra002421
Bra008858
Bra008719
Bra019697
Bra038006
Bra030178
Bra016535
Bra030847
Bra010839
Bra026869
Bra031053
Bra032300
Bra032340
Bra013187
Bra001117
Bra038313
Bra007884
Bra008435
Bra022808
Bra022786
Bra030273
Bra032174
Bra032084
Bra021652
Bra018303
Bra004285
Bra004370
Bra004002
Bra035148
Bra003588
Bra007674
Bra027057
Bra027768
Bra027675
Bra031221
Bra019697
Bra030178
Bra016716
Bra016535
Bra010839
Bra032300
Bra032340
Bra026869
Bra031053
Bra022612
Bra022033
Bra031900
Bra028971
Bra025021
Bra024328
Bra027480
Bra037796
Bra017561
Bra002828
Bra001117
Bra013187
Bra022612
Bra031900
Bra020628
Bra000793
Bra025490
Bra024328
Bra037368
Bra036315
Bra002828
Bra026467
Bra020197
Bra028707
Bra022033
Bra006178
Bra006283
Bra025021
Bra009734
Bra017561
Bra027480
Bra008858
Bra008719
Bra002421
Bra019697
Bra010839
Bra016716
Bra016535
Bra030847
Bra032300
Bra026869
Bra031053
Bra026554
Bra023112
Bra000064
Bra000202
Bra000203
Bra000423
Bra000362
Bra014693
Bra014692
Bra014556
Bra021934
Bra016975
Bra016974
Bra005388
Bra004586
Bra004864
Bra004540
Bra004466
Bra024780
Bra003239
Bra007243
Bra007413
Bra038313
Bra007884
Bra023112
Bra000362
Bra000064
Bra022808
Bra022786
Bra000203
Bra000202
Bra000423
Bra016974
Bra016975
Bra017117
Bra021652
Bra014426
Bra018303
Bra004864
Bra004586
Bra004466
Bra004540
Bra005104
Bra004285
Bra004370
Bra004002
Bra007674
Bra026554
Bra023112
Bra000064
Bra000202
Bra000203
Bra000362
Bra000423
Bra021934
Bra017117
Bra016975
Bra016974
Bra014693
Bra014692
Bra014556
Bra037637
Bra005388
Bra005104
Bra004540
Bra004466
Bra024780
Bra003239
Bra007243
Bra007413
Bra008435
Bra038313
Bra007884
Bra022808
Bra022786
Bra030273
Bra032174
Bra032084
Bra021652
Bra018303
Bra004002
Bra004285
Bra004370
Bra003588
Bra035148
Bra031221
Bra027057
Bra027768
Bra027675
Bra026467
Bra020197
Bra033158
Bra028918
Bra020546
Bra006178
Bra006283
Bra009734
Bra009885
Bra036315
Bra037368
Bra002421
Bra008858
Bra008719
Bra008435
Bra026554
Bra014693
Bra014692
Bra014556
Bra030273
Bra032174
Bra032084
Bra024780
Bra003588
Bra035148
Bra003239
Bra027057
Bra027768
Bra027675
Bra007243
Bra007413
Bra031221
